# Supplementary material for: Structure-Based Deep Learning Framework for Modeling Human–Gut Bacterial Protein Interactions
Source: Proteomes. 2025 Feb 17;13(1):10. doi: 10.3390/proteomes13010010 (PMC11843979; doi:10.3390/proteomes13010010)
Supplement: Supplementary file 1 [file proteomes-13-00010-s001.zip]

Archive with 1 entries (1 files):
- net.txt
